# Supplementary material for: Plasmodium vivax and Plasmodium falciparum at the Crossroads of Exchange among Islands in Vanuatu: Implications for Malaria Elimination Strategies
Source: PLoS One. 2015 Mar 20;10(3):e0119475. doi: 10.1371/journal.pone.0119475 (PMC4368729; doi:10.1371/journal.pone.0119475)
Supplement: S1 File — (XLSX) [file pone.0119475.s001.xlsx]

## Sheet: Table A
Table A. Distribution of msp1 haplotypes in P. falciparum among seven sites in Vanuatu.
Msp1 haplotype	5' haplotype - 3'sequencea	East Gaua	West Gaua	Santo	East Pentecost	West Pentecost	Malakula	Tanna	Total
FM01	KMKM-E/KNG/L	5	5	3			2		15
FM02	MMMM-E/TSR/L			12			10	8	30
FM03	RMKM-E/TSR/L			7			1		8
FM04	RMMM-E/KNG/L	3	3						6
FM05	RMMM-E/TSR/L			2	11	11	10		34
FM06	RMMM-Q/KNG/F	8	6		14	5	39		72
Total		16	14	24	25	16	62	8	165
a For detailed description, please see reference 19.

## Sheet: Table B
Table B. Distribution of csp haplotypes in P. falciparum among seven sites in Vanuatu.
Csp haplotype	Polymorphismsa	East Gaua	West Gaua	Santo	East Pentecost	West Pentecost	Malakula	Tanna	Total
FC01	42DQ	1	3	1			19		24
FC02	42NE	6	3		26	11	24	8	78
FC03	44aNE	1		7		3	13		24
FC04	44bNE	11	4	13			4		32
FC05	45NE								0
FC06	46NE						1		1
Total		19	10	21	26	14	61	8	159
a For detailed description, please see reference 14.

## Sheet: Table C
Table C. Distribution of msp1 haplotypes in P. vivax among seven sites in Vanuatu.
	Nucleotide positions of SNPs in block 5
Msp1 haplotype	2017	2079	2082	2088	2095	2098/9	2107	Poly(Q) in block 6a	East Gaua	West Gaua	Santo	East Pentecost	West Pentecost	Malakula	Tanna
VM01	G	C	C	C	G	A/G	G	Q2	5	3	7	5	3	4	1	28
VM02	G	T	T	A	C	G/C	A	Q8Q2	4		2					6
VM03	G	C	C	C	G	A/G	G	Q7(QQQ)2Q2	2	2	2			1		7
VM04	G	C	C	C	G	A/G	G	Q6P(QQQ)3Q2			1					1
VM05	G	C	C	C	G	A/G	G	Q4(QQQ)4Q2		1						1
VM06	G	C	C	C	G	A/G	G	Q2	3	1	9	5		3		21
VM07	A	C	C	C	G	A/G	G	Q7(QQQ)4Q2			2			1		3
VM08	A	C	C	C	G	A/G	G	Q7(QQQ)2Q2						1		1
VM09	A	C	C	C	G	A/G	G	Q5(QQQ)5Q2	4		1					5
VM10	A	C	C	C	G	A/G	G	Q5(Q/EQQ)5Q2	1							1
VM11	A	C	C	C	G	A/G	G	Q5(QQQ)4Q2	1	2					4	7
VM12	A	C	C	C	G	A/G	G	Q4(QQQ)5Q2							5	5
VM13	A	C	C	C	G	A/G	G	Q4(QQQ)4Q2	3	1	3	1		2		10
VM14	A	C	C	C	G	A/G	G	Q4(QQQ)3Q2			1	1		2	1	5
Total									23	10	28	12	3	14	11	101
a Q = CAA; (QQQ) = CAGCAACAA, Q/E = CAG or GAG. The number of tandem repeats is listed in subscript after each motif.

## Sheet: Table D
Table D. Distribution of csp haplotypes in P. vivax among seven sites in Vanuatu.
Csp haplotype	Nucleotide positions (np) 112/3	np 258	Insertion between np 285 and 286	Nonapeptide repeat type (number)a	GGNA repeat number	GGA deletion at np 838-40	East Gaua	West Gaua	Santo	East Pentecost	West Pentecost	Malakula	Tanna	Total
VC01	A/A	T	GCA	VK210 (17a)	2	Yes	3						2	5
VC02	A/A	T	GCA	VK210 (17b)	2	Yes	1		3		1	3		8
VC03	G/G	A		VK247 (19)	1	No	1		5	4		2	1	13
VC04	A/A	T		VK210 (15)	2	Yes								0
VC05	A/A	T	GCA	VK210 (17c)	2	Yes							1	1
VC06	A/A	T		VK210 (17d)	4	Yes			2				1	3
VC07	A/A	T	GCA	VK210 (17e)	4	Yes			1				1	2
VC08	A/A	T	GCA	VK210 (17f)	2	Yes						3		3
VC09	G/G	A	GCA	VK247 (20)	1	No	1		2					3
VC10	A/A	T	GCA	VK210 (17e)	2	Yes	4	2						6
VC11	A/A	T	GCA	VK210 (17g)	2	Yes	2							2
VC12	A/A	T	GCA	VK210 (18a)	2	Yes	2		1					3
VC13	A/A	T		VK210 (17d)	3	Yes		2						2
VC14	A/A	T		VK210 (18b)	2	Yes		1	5	2		2		10
VC15	G/G	T		VK210 (18c)	2	Yes		1	1			1		3
VC16	A/A	T		VK210 (17d)	2	Yes				1		1		2
VC17	A/A	T		VK210 (18d)	2	Yes			1	2				3
VC18	A/A	A		VK247 (19)	1	No								0
VC19	A/A	T		VK210 (17d)	5	Yes					1		1	2
VC20	A/A	T		VK210 (17a)	5	Yes				1				1
VC21	A/A	T	GCA	VK210 (17e)	1	Yes								0
VC22	A/A	T		VK210 (17i)	2b	Yes								0
VC23	G/G	T	GCA	VK210 (17j)	6b	Yes			1					1
VC24	A/A	T		VK210 (18e)	2b	Yes			1					1
Total							14	6	23	10	2	12	7	74
a The number of nonapeptide repeats of the VK210 (GDRADGQPA) or the VK247 (ANGAGDQPG) types is given in parentheses. Distinct DNA sequences with the same number of repeats are denoted by the lower case alphabet after the repeat number.
b GGNA repeats are followed by ANKKAGDAGA.
